# Supplementary material for: Anti-inflammatory and antioxidant activity of astragalus polysaccharide in ulcerative colitis: A systematic review and meta-analysis of animal studies
Source: Front Pharmacol. 2022 Dec 2;13:1043236. doi: 10.3389/fphar.2022.1043236 (PMC9755193; doi:10.3389/fphar.2022.1043236)
Supplement: Supplementary file 1 [file Table2.XLSX]

## Sheet: DAI
study year	e	esd	en	c	csd	cn
Gao et al., 2010	28	5.9	8	32.6	4.8	4
Gao et al., 2010	28.4	2.6	8	32.6	4.8	4
Dai et al., 2011	26.5	3.18	8	32.13	4.16	8
Guo et al., 2013	0.74	0.52	9	1.41	0.4	3
Guo et al., 2013	0.6	0.58	10	1.41	0.4	3
Guo et al., 2013	0.53	0.53	10	1.41	0.4	3
Yang et al., 2014	2.33	0.87	9	5	0.87	4
Yang et al., 2014	1.67	0.5	9	5	0.87	5
Li and Gong, 2016	1.8	1	12	2.43	1.57	4
Li and Gong, 2016	1.19	0.74	12	2.43	1.57	4
Li and Gong, 2016	0.89	0.49	12	2.43	1.57	4
Lv et al., 2017	1.33	0.31	10	2.93	0.64	10
Zang et al., 2017	2.68	0.46	8	3.11	0.49	3
Zang et al., 2017	2.16	0.39	8	3.11	0.49	3
Zang et al., 2017	2.12	0.45	8	3.11	0.49	2
Liu, 2018	2.59	0.37	10	2.97	0.37	3
Liu, 2018	2.07	0.38	10	2.97	0.37	3
Liu, 2018	2.09	0.39	10	2.97	0.37	4
Shen et al., 2019	1.19	0.73	10	2.45	1.58	5
Shen et al., 2019	0.87	0.5	10	2.45	1.58	5
Chen and Zhu, 2019	3.88	0.83	8	6.25	0.92	7
Pan et al., 2019	1.04	0.44	18	1.65	0.52	18
Yan et al., 2020	0.41	0.34	13	1.13	0.63	10
Song et al., 2021a	1.11	0.11	15	2.63	0.17	5
Song et al., 2021a	0.93	0.06	15	2.63	0.17	5
Song et al., 2021a	0.86	0.04	15	2.63	0.17	5
Song et al., 2021b	3.85	0.42	8	5.18	0.69	3
Song et al., 2021b	3.43	0.3	8	5.18	0.69	3
Song et al., 2021b	2.96	0.28	8	5.18	0.69	2
Tang et al., 2021	3.16	0.62	8	3.41	0.42	4
Tang et al., 2021	3.15	0.59	8	3.41	0.42	4
Zhong et al., 2021	8.41	0.21	10	9.41	0.25	5
Zhong et al., 2021	6.25	0.11	10	9.41	0.25	5

## Sheet: CMDI
study year	e	esd	en	c	csd	cn
Gao et al., 2010	2.67	1.37	8	4	1.79	4
Gao et al., 2010	4.17	1.17	8	4	1.79	4
Dai et al., 2011	2.13	1.13	8	4	1.3	8
Guo et al., 2013	1.33	0.71	9	2.56	1.13	3
Guo et al., 2013	1.11	0.6	9	2.56	1.13	3
Guo et al., 2013	0.8	0.63	10	2.56	1.13	3
Yang et al., 2014	2.22	0.83	9	3.67	0.71	4
Yang et al., 2014	0.78	0.67	9	3.67	0.71	5
Zhao et al., 2015	2.43	2.23	10	5.89	2.81	10
Zhao et al., 2016	2.4	0.89	8	5.93	0.65	8
Li and Gong, 2016	2.36	0.99	12	2.93	1.09	4
Li and Gong, 2016	1.53	0.88	12	2.93	1.09	4
Li and Gong, 2016	1.13	0.67	12	2.93	1.09	4
Shen et al., 2019	2.36	0.1	10	2.94	1.19	5
Shen et al., 2019	1.13	0.67	10	2.94	1.19	5
Chen and Zhu, 2019	2.63	0.74	8	4.25	1.04	7
Pan et al., 2019	3.95	0.83	18	5.62	1.88	18
Yan et al., 2020	2.33	1.97	13	4.7	2.06	10

## Sheet: CHS
study year	e	esd	en	c	csd	cn
Gao et al., 2010	2.5	1.05	8	3.17	1.47	4
Gao et al., 2010	3	1.55	8	3.17	1.47	4
Dai et al., 2011	2.38	0.52	8	3.25	0.89	8
Yang et al., 2014	3.89	0.78	9	5.11	0.78	4
Yang et al., 2014	1.44	0.88	9	5.11	0.78	5
Zhao et al., 2015	3.1	1.66	10	7.4	1.58	10
Zhao et al., 2016	3.13	0.5	8	7.42	0.51	8
Lv et al., 2017	15.12	4.18	5	30.35	4.53	5
Zang et al., 2017	3.26	0.37	8	3.79	0.41	3
Zang et al., 2017	2.67	0.42	8	3.79	0.41	3
Zang et al., 2017	2.36	0.32	8	3.79	0.41	2
Zang et al., 2018	3.15	0.57	10	3.83	0.54	3
Zang et al., 2018	2.86	0.35	10	3.83	0.54	3
Zang et al., 2018	2.27	0.68	10	3.83	0.54	4
Zhao et al., 2018	2.56	0.58	10	4.24	0.44	10
Pan et al., 2019	9.5	1.63	18	13.2	3.78	18
Song et al., 2021a	4.23	0.13	15	5.76	0.28	5
Song et al., 2021a	3.08	0.18	15	5.76	0.28	5
Song et al., 2021a	2.48	0.37	15	5.76	0.28	5

## Sheet: MPO
study year	e	esd	en	c	csd	cn
Gao et al., 2010	0.17	0.09	8	0.32	0.12	4
Gao et al., 2010	0.44	0.18	8	0.32	0.12	4
Dai et al., 2011	0.43	0.22	8	0.57	0.34	8
Li and Gong, 2016	1.2	0.13	12	1.46	0.14	4
Li and Gong, 2016	0.8	0.11	12	1.46	0.14	4
Li and Gong, 2016	0.66	0.06	12	1.46	0.14	4
Lv et al., 2017	312.13	50.13	10	412.4	79.24	10
Zang et al., 2017	1.95	0.08	8	2.47	0.26	3
Zang et al., 2017	1.69	0.22	8	2.47	0.26	3
Zang et al., 2017	1.08	0.22	8	2.47	0.26	2
Liu, 2018	1.87	0.05	10	2.31	0.19	3
Liu, 2018	1.54	0.19	10	2.31	0.19	3
Liu, 2018	1.05	0.19	10	2.31	0.19	4
Zang et al., 2018	1.92	0.58	10	2.18	0.34	3
Zang et al., 2018	1.54	0.59	10	2.18	0.34	3
Zang et al., 2018	1.12	0.45	10	2.18	0.34	4
Shen et al., 2019	1.96	0.09	10	2.45	0.27	5
Shen et al., 2019	1.08	0.23	10	2.45	0.27	5
Yan et al., 2020	4.59	1.76	13	6.44	2.38	10
Song et al., 2021a	1.51	0.05	15	3.41	0.13	5
Song et al., 2021a	1.21	0.07	15	3.41	0.13	5
Song et al., 2021a	1.07	0.09	15	3.41	0.13	5
Zhong et al., 2021	0.34	0.04	10	0.53	0.04	5
Zhong et al., 2021	0.25	0.06	10	0.53	0.04	5

## Sheet: SOD
study year	e	esd	en	c	csd	cn
Li and Gong, 2016	6.78	0.32	12	5.84	0.34	4
Li and Gong, 2016	9.87	0.52	12	5.84	0.34	4
Li and Gong, 2016	11.93	0.6	12	5.84	0.34	4
Yan et al., 2020	49.47	8.95	13	40.01	9.98	10
Song et al., 2021a	47.82	1.99	15	34.4	2.92	5
Song et al., 2021a	58.72	2.61	15	34.4	2.92	5
Song et al., 2021a	69.44	1.4	15	34.4	2.92	5
Tang et al., 2021	83.15	20.79	8	29.29	28.35	4
Zhong et al., 2021	44.41	4.9	10	36.9	2.61	5
Zhong et al., 2021	55.84	8.81	10	36.9	2.61	5

## Sheet: MDA
study year	e	esd	en	c	csd	cn
Li and Gong, 2016	40.88	1.5	12	43.35	1.71	4
Li and Gong, 2016	36.91	1.61	12	43.35	1.71	4
Li and Gong, 2016	35.52	1.5	12	43.35	1.71	4
Yan et al., 2020	6.57	1.7	13	8.35	2.03	10
Song et al., 2021a	2.35	0.07	15	4.42	0.19	5
Song et al., 2021a	1.51	0.09	15	4.42	0.19	5
Song et al., 2021a	0.87	0.06	15	4.42	0.19	5
Tang et al., 2021	57.14	12.03	8	142.86	48.12	4
Zhong et al., 2021	0.8	0.3	10	1.08	0.21	5
Zhong et al., 2021	0.51	0.16	10	1.08	0.21	5

## Sheet: TNF-α
study year	e	esd	en	c	csd	cn
Yang et al., 2014	332.82	27.86	9	385.45	27.86	4
Yang et al., 2014	253.87	27.87	9	385.45	27.86	5
Li and Gong, 2016	63.35	8.38	12	71.2	10.99	4
Li and Gong, 2016	47.12	9.42	12	71.2	10.99	4
Li and Gong, 2016	37.17	7.86	12	71.2	10.99	4
Lv et al., 2017	236.04	27.96	10	361.11	38.89	10
Zang et al., 2017	357.21	96.22	8	478.96	91.27	3
Zang et al., 2017	310.23	91.37	8	478.96	91.27	3
Zang et al., 2017	261.21	98.93	8	478.96	91.27	2
Liu, 2018	348.09	95.14	10	463.43	89.16	3
Liu, 2018	309.19	89.27	10	463.43	89.16	3
Liu, 2018	250.07	87.43	10	463.43	89.16	4
Zang et al., 2018	367.46	65.34	10	465.95	84.41	3
Zang et al., 2018	318.98	34.34	10	465.95	84.41	3
Zang et al., 2018	282.84	69.11	10	465.95	84.41	4
Shen et al., 2019	357.23	91.38	10	478.21	91.26	5
Shen et al., 2019	261.23	98.92	10	478.21	91.26	5
Yan et al., 2020	1341.06	231.79	13	1771.52	298.02	10
Song et al., 2021a	42.68	1.44	15	77.92	2.45	5
Song et al., 2021a	37.65	2.13	15	77.92	2.45	5
Song et al., 2021a	18.1	1.49	15	77.92	2.45	5
Tang et al., 2021	3.3	0.89	8	4.56	0.79	4
Zhong et al., 2021	702.7	108.11	10	854.05	151.36	5
Zhong et al., 2021	664.86	189.19	10	854.05	151.36	5

## Sheet: IL-6
study year	e	esd	en	c	csd	cn
Zhao et al., 2016	1248.8	244.02	8	2519.14	186.6	8
Li and Gong, 2016	81.27	16.51	12	91.43	19.05	4
Li and Gong, 2016	73.02	15.87	12	91.43	19.05	4
Li and Gong, 2016	67.94	12.06	12	91.43	19.05	4
Lv et al., 2017	483.87	72.58	10	1088.71	120.97	10
Song et al., 2021a	53.86	1.95	15	174.88	2.57	5
Song et al., 2021a	43.67	1.88	15	174.88	2.57	5
Song et al., 2021a	29.77	1.22	15	174.88	2.57	5
Tang et al., 2021	15.88	9.46	8	23.51	8.25	4
Zhong et al., 2021	128.51	14.48	10	162.9	16.29	5
Zhong et al., 2021	123.08	30.77	10	162.9	16.29	5

## Sheet: IL-1β
study year	e	esd	en	c	csd	cn
Yang et al., 2014	334.95	9.71	9	446.6	8.09	4
Yang et al., 2014	284.79	8.08	9	446.6	8.09	5
Lv et al., 2017	317.07	39.03	10	492.68	53.66	10
Zang et al., 2017	772.18	86.94	8	1045.83	113.53	3
Zang et al., 2017	749.72	67.55	8	1045.83	113.53	3
Zang et al., 2017	659.88	75.01	8	1045.83	113.53	2
Liu, 2018	769.07	84.93	10	1039.73	109.51	3
Liu, 2018	734.71	63.54	10	1039.73	109.51	3
Liu, 2018	651.41	74.02	10	1039.73	109.51	4
Shen et al., 2019	772.19	86.95	10	1045.21	113.52	5
Shen et al., 2019	659.87	75.02	10	1045.21	113.52	5
Yan et al., 2020	2225.17	291.39	13	2860.93	529.8	10
Tang et al., 2021	12.31	3.38	8	21.23	8.01	4
Zhong et al., 2021	179.37	38.12	10	201.79	12.34	5
Zhong et al., 2021	169.28	26.91	10	201.79	12.34	5
